# Supplementary material for: Identification of the DPP-IV Inhibitory Peptides from Donkey Blood and Regulatory Effect on the Gut Microbiota of Type 2 Diabetic Mice
Source: Foods. 2022 Jul 20;11(14):2148. doi: 10.3390/foods11142148 (PMC9316604; doi:10.3390/foods11142148)
Supplement: Supplementary file 1 [file foods-11-02148-s001.zip]

Archive with 1 entries (1 files):
- foods-1791938-supplementary.pdf
